# Supplementary material for: Factors influencing quality of life in extratemporal lobe epilepsy and mesial temporal lobe epilepsy: a cross-sectional study using medical records
Source: Front Neurol. 2024 Jul 29;15:1443903. doi: 10.3389/fneur.2024.1443903 (PMC11317261; doi:10.3389/fneur.2024.1443903)
Supplement: Supplementary file 2 [file Table_10.xlsx]

## Sheet: Supplementary material Table S1
S10 Table Supplementary data
Extratemporal lobe epilepsy
No	Quality of Life in Epilepsy Inventory-31								NDDI	Age	Sex	Seizures frequency	Number of AEDs	Employment
	Energy/fatigue	Emotional well-being	Social functioning	Cognitive functioning	Medical effects	Seizure worry	Overall QOL	Total score
N1	55	60	56	100	51	10	35	61.6	8	47	1	3	5	1
N2	50	52	90	96.6	68.6	52	45	71.3	17	37	2	1	2	1
N3	60	56	48	45.2	68.6	36.2	50	49.8	18	26	2	2	3	0
N4	100	80	100	100	46.6	100	100	95.4	6	45	2	0	1	1
N5	55	56	45	73.5	64.3	32.2	45	55.1	15	48	1	2	5	1
N6	60	52	84	70.8	60	60	55	66.1	19	35	2	0	1	1
N7	55	56	96	79.1	64.3	51.2	65	71.6	12	20	2	1	1	0
N8	90	92	100	93.3	57.6	26.6	50	81.6	13	32	2	1	2	1
N9	85	88	100	100	53.3	88.2	72.5	90.2	7	33	2	0	1	1
N10	70	84	100	96.6	60	84.2	77.5	87.5	7	59	2	3	3	1
N11	50	12	78	95	46.6	83.2	32.5	62.4	21	21	2	2	1	0
N12	65	76	75	80.2	75.3	56	50	70.3	7	37	1	0	2	1
N13	80	96	100	100	60	100	62.5	90.6	10	26	1	2	1	1
N14	65	68	96	87.7	57.6	62.6	67.5	77.8	14	25	1	0	1	1
N15	50	68	8.3	68	53.3	81.6	60	52.8	12	26	1	2	2	0
N16	75	84	100	100	46.6	89.2	77.5	88.9	9	21	2	2	1	1
N17	90	84	85	94.4	60	67.6	77.5	84.8	11	56	2	0	1	1
N18	75	52	100	96.6	53.3	67.6	50	77.9	7	36	1	0	1	1
N19	60	64	70	100	46.6	77.6	35	71	9	18	1	0	1	0
N20	60	76	96	87.7	53.3	61	60	77.3	13	50	2	0	1	1
N21	45	52	47	59.7	68.6	45.2	37.5	50.1	14	50	2	2	1	1
N22	80	76	100	50.5	71	67.6	67.5	72.6	12	46	2	0	2	1
N23	65	48	23	56.1	75.3	41	40	46.1	14	33	1	0	1	1
N24	40	56	52	61.6	53.3	32.2	50	51.9	15	57	1	0	1	0
N25	50	52	44	81.6	57.6	52	55	58.6	15	37	2	0	2	0
N26	55	60	72	43.8	68.6	59.2	60	57.7	12	33	1	0	1	1
N27	70	84	100	100	75.3	45.2	67.5	84.3	10	40	1	0	1	1
N28	50	52	43	38	68.6	48	75	49.4	13	43	1	0	2	1
N29	35	48	76	86.6	68.6	35	55	63.3	11	24	1	2	3	1
N30	60	80	95	100	60	72.6	60.5	82.2	6	42	1	2	3	1
N31	50	60	85	95.8	46.6	63.6	55	72.9	10	48	2	0	1	1
N32	50	52	68	84.1	53.3	84.2	50	66.1	14	53	2	0	2	1
N33	50	28	56	54.1	71	83.2	55	53	19	56	2	0	3	0
N34	65	76	100	93.3	60	45.2	45	77.1	8	34	2	0	1	1
N35	40	60	0	59.4	68.6	6.6	45	38.7	17	46	2	1	3	0
N36	70	64	100	100	53.3	100	62.5	84.3	8	43	2	0	1	1
N37	65	68	80	91.6	68.6	100	50	76.5	10	27	1	0	3	1
N38	100	96	47	100	46.6	78.2	57.5	78.9	6	46	1	0	3	1
N39	70	68	90	100	60	100	50	81.3	10	25	2	0	2	1
N40	65	68	42	100	60	40.2	45	65.1	10	32	1	2	3	1
N41	60	48	100	80.2	46.6	52	55	70.3	11	27	2	0	3	1
N42	60	48	23	73.5	75.3	15.6	50	49.5	16	44	1	0	3	1
N43	70	92	71	92.4	68.6	36.2	45	73.3	8	53	2	3	4	0
N44	50	56	96	74.7	64.3	74.2	45	68.6	11	31	2	0	2	1
N45	45	24	72	76.9	40	63.6	32.5	55.7	22	21	2	0	2	1
N46	80	88	100	80.2	46.6	49.2	67.5	80.2	13	37	2	0	1	0
N47	50	52	44	28.3	80	32.2	22.5	38.8	15	43	1	0	2	1
Mesial temporal lobe epilepsy
No	Quality of Life in Epilepsy Inventory-31								NDDI	Age	Sex	Seizures frequency	Number of AEDs	Employment
	Energy/fatigue	Emotional well-being	Social functioning	Cognitive functioning	Medical effects	Seizure worry	Overall QOL	Total score
M1	90	52	100	92.4	60	49.2	67.5	79.7	15	47	2	0	3	1
M2	60	36	49	46.3	40	10.6	55	45.1	14	59	1	2	4	1
M3	70	68	100	83.5	60	67.6	55	77	9	46	2	0	1	1
M4	55	80	100	73.5	60	95	62.5	77.5	10	51	1	0	1	1
M5	75	92	100	100	46.6	81.6	72.5	88.8	7	27	1	0	1	1
M6	30	32	13	96.6	71	40.2	27.5	46.4	12	39	2	1	1	0
M7	70	64	71	53.8	88.6	66.6	60	63.8	17	42	1	0	4	1
M8	100	92	100	100	60	71.6	77.5	92.1	6	40	2	0	1	1
M9	70	92	100	100	53.3	67.6	62.5	85.9	7	42	1	0	1	1
M10	90	92	100	100	60	78.2	67.5	90.1	6	33	2	0	1	1
M11	45	52	82	45.8	60	56	50	56	17	45	2	1	2	1
M12	65	76	37	96.6	53.3	77.6	45	67.1	12	54	1	1	1	1
M13	70	72	85	68.5	60	22.6	28	63	9	46	2	0	2	1
M14	60	40	45	86.9	60	51	40	57.5	18	48	1	0	1	1
M15	55	60	100	77.4	93.3	72.6	50	73.1	21	39	2	1	2	0
M16	70	76	100	86.6	60	57.6	55	78.3	16	23	2	1	1	0
M17	65	72	86	92.4	60	84.2	72.5	80.3	7	53	2	0	1	1
M18	90	96	91	100	60	77.6	77.5	90.2	8	49	2	0	2	1
M19	75	68	96	93.3	53.3	100	45	80.5	7	49	1	0	1	1
M20	35	44	71	73.5	57.6	36.2	40	55.8	16	20	1	2	3	0
M21	70	76	100	90.2	60	32	75	80	10	33	2	1	1	1
M22	85	72	100	93.3	53.3	95	50	83	8	50	1	0	1	1
M23	75	92	100	86.9	53.3	78.2	57.5	83.1	6	56	1	0	1	1
M24	55	64	100	100	46.6	59.2	40	75.9	7	41	1	1	1	1
M25	35	60	48	84.4	86.6	39.6	40	57.4	13	48	1	0	3	1
M26	75	72	100	100	60	44.2	72.5	83.3	10	38	1	0	1	1
M27	45	64	62	73.5	64.3	73.6	45	61.9	11	31	2	0	1	0
M28	60	40	86	74.7	46.6	49	55	64.4	14	21	2	2	3	1
M29	50	56	91	100	64.3	58.6	65	76.2	14	55	2	0	2	1
M30	80	64	100	100	53.3	92.6	65	85.3	12	44	1	1	2	1
M31	70	76	100	100	53.3	95	85	88.9	9	58	1	2	3	1
M32	50	32	45	92.4	68.6	61	32.5	56.7	20	39	2	2	2	1
M33	65	48	91	100	46.6	59.2	60	75.6	19	36	2	0	3	1
M34	50	56	90	59.4	66.6	42.2	50	61.7	11	41	1	0	1	1
M35	45	60	40	70.5	80	61	55	56.8	11	44	1	0	2	1
M36	55	80	84	100	46.6	100	100	86.6	6	46	1	1	1	1
M37	60	76	100	96.6	60	100	60	83.9	10	28	2	0	1	1
Abbreviations; NDDI: Neurological Disorders Depression Inventory for Epilepsy; Gender (１:Male, ２:Female); Frequency of seizures (0: non-seizure; 1: per year; 2: per month; 3: per day); antiepileptic drugs: AED
